# Supplementary material for: Call on me! Undergraduates’ perceptions of voluntarily asking and answering questions in front of large-enrollment science classes
Source: PLoS One. 2021 Jan 12;16(1):e0243731. doi: 10.1371/journal.pone.0243731 (PMC7802933; doi:10.1371/journal.pone.0243731)
Supplement: S1 Dataset — Dataset used in all data analyses. (XLSX) [file pone.0243731.s002.xlsx]

## Sheet: Sheet 1 - S1 Dataset
S1 Dataset
id	helpful.ask.binary	help.ask.same	help.ask.uncomfortable	help.ask.material	help.ask.clarify	help.ask.engaged	help.ask.none	frequency.ask	frequency.ask.never	frequency.ask.binary	discourage.ask.judge	discourage.ask.anxious	discourage.ask.away	discourage.ask.material	discourage.ask.likely	discourage.ask.outside	discourage.ask.during	discourage.ask.look	discourage.ask.detail	discourage.ask.none	helpful.answer.binary	help.answer.knowledge	help.answer.different	help.answer.details	help.answer.understanding	help.answer.wrong	help.answer.engaged	help.answer.none	frequency.answer	frequency.answer.never	frequency.answer.binary	discourage.answer.judge	discourage.answer.anxious	discourage.answer.time	discourage.answer.confident	discourage.answer.likely	discourage.answer.none	gender	race	gen.stat	gpa	year	FNE
1	1	1	1	1	1	0	0	0	0	0	0	0	0	0	1	1	0	0	0	0	1	1	0	1	1	0	0	0	0	0	0	0	0	0	0	0	1	woman	NA	non.fgen	3.8	2	1
2	0	0	0	0	0	0	1	0	0	0	0	0	1	0	0	1	1	1	1	0	1	1	1	1	0	0	0	0	1	1	0	0	0	1	0	0	0	man	NA	non.fgen	4	1	2
3	1	1	1	1	1	0	0	0	0	0	0	1	0	1	0	0	1	1	0	0	1	1	1	1	1	0	0	0	0	0	0	1	1	1	0	1	0	man	NA	non.fgen	4	2	3
4	1	1	1	1	1	0	0	0	0	0	1	1	0	1	0	1	0	1	0	0	1	1	1	1	0	0	0	0	0	0	0	1	1	0	1	0	0	woman	NA	non.fgen	3.6	2	4
5	1	1	1	1	1	0	0	1	1	0	1	0	0	1	0	0	1	1	0	0	1	1	1	0	0	0	0	0	0	0	0	1	1	0	0	0	0	woman	latinx	fgen	4	2	5
6	1	1	0	0	1	1	0	3	1	1	0	0	0	0	0	0	0	0	0	1	1	0	0	1	0	0	0	0	2	1	1	1	0	0	0	0	0	woman	NA	non.fgen	3.7	4	2
7	1	1	1	1	1	0	0	1	1	0	1	1	0	1	1	1	1	0	0	0	1	1	0	1	1	1	0	0	1	1	0	1	0	0	1	1	0	woman	NA	non.fgen	4	1	3
8	1	1	0	0	1	0	0	1	1	0	0	0	0	0	1	1	0	0	0	0	1	1	0	1	0	0	0	0	0	0	0	0	0	0	0	1	0	man	asian	non.fgen	4	2	2
9	1	1	1	1	1	1	0	1	1	0	0	0	0	0	0	1	1	1	0	0	1	1	1	1	1	1	1	0	1	1	0	0	1	0	1	1	0	woman	white	non.fgen	4	2	1
10	1	1	0	1	1	1	0	3	1	1	0	0	0	0	0	1	0	1	0	0	1	1	1	1	1	1	1	0	3	1	1	0	0	0	0	0	1	man	NA	non.fgen	NA	1	3
11	1	1	0	1	0	0	0	0	0	0	0	0	0	0	0	1	1	1	0	0	1	1	1	1	1	1	0	0	1	1	0	0	0	0	1	0	0	man	NA	non.fgen	4	2	2
12	1	1	1	1	1	0	0	1	1	0	1	1	1	1	0	1	0	0	0	0	1	1	1	1	1	1	0	0	1	1	0	1	1	0	1	1	0	woman	NA	fgen	4	1	4
13	1	1	1	1	1	0	0	1	1	0	1	1	0	1	0	1	1	1	0	0	1	1	1	1	1	0	0	0	1	1	0	1	1	0	1	0	0	man	NA	fgen	3.8	2	3
14	1	1	1	0	1	0	0	0	0	0	1	1	1	1	1	0	1	1	0	0	1	1	1	0	1	0	0	0	0	0	0	1	1	0	1	0	0	woman	white	fgen	4	1	4
15	1	1	0	1	1	0	0	2	1	1	1	0	0	1	0	0	1	0	1	0	1	0	1	1	1	0	1	0	1	1	0	0	0	0	1	0	0	woman	latinx	non.fgen	2.5	3	3
16	1	1	1	1	1	1	0	0	0	0	1	1	0	0	0	0	0	0	0	0	1	1	1	0	0	0	0	0	0	0	0	1	1	0	1	0	0	woman	asian	non.fgen	4	3	1
17	1	1	1	0	1	0	0	0	0	0	0	1	0	0	0	1	1	1	0	0	1	0	0	1	1	1	0	0	0	0	0	0	1	0	1	0	0	woman	white	non.fgen	3.87	2	4
18	0	1	1	0	0	0	0	0	0	0	1	1	0	1	0	1	1	0	1	0	0	0	1	1	1	0	0	0	0	0	0	1	1	0	1	1	0	woman	white	non.fgen	3.81	2	4
19	1	1	1	1	0	1	0	1	1	0	1	1	0	0	0	0	0	0	0	0	1	1	1	1	0	1	0	0	1	1	0	0	1	0	1	0	0	woman	white	fgen	2.97	4	2
20	1	1	1	1	1	1	0	1	1	0	1	1	0	1	0	0	0	0	0	0	1	1	1	1	1	1	0	0	0	0	0	1	1	0	1	1	0	woman	NA	fgen	3.43	1	4
21	1	1	1	1	1	0	0	1	1	0	1	1	0	1	0	0	0	0	0	0	0	1	1	0	1	1	0	0	1	1	0	1	1	1	1	1	0	woman	latinx	fgen	3.5	1	5
22	1	1	1	1	1	1	0	1	1	0	1	0	0	0	0	0	0	0	0	0	1	1	0	1	0	0	0	0	1	1	0	1	1	0	1	0	0	man	latinx	fgen	3.73	1	5
23	1	1	1	0	1	0	0	1	1	0	1	1	0	0	0	1	1	1	0	0	1	1	0	1	1	1	0	0	1	1	0	1	1	0	0	0	0	woman	latinx	fgen	3.9	1	5
24	1	1	1	1	0	0	0	1	1	0	1	0	0	1	0	1	0	0	0	0	1	1	1	1	0	1	0	0	0	0	0	1	1	0	1	0	0	woman	latinx	fgen	3.56	4	3
25	1	1	1	0	1	1	0	0	0	0	1	1	0	0	0	0	0	0	0	0	1	1	0	0	0	0	0	0	0	0	0	1	0	0	0	0	0	woman	white	fgen	2.8	2	3
26	1	0	0	1	1	1	0	0	0	0	0	0	1	0	0	1	1	1	0	0	1	1	1	1	1	0	1	0	0	0	0	0	0	1	1	1	0	man	latinx	fgen	3	2	2
27	0	1	1	0	0	0	0	0	0	0	1	1	1	1	1	1	1	1	1	0	1	0	1	0	1	1	0	0	0	0	0	1	1	0	1	0	0	woman	latinx	fgen	3.9	4	5
28	1	0	0	1	1	0	0	0	0	0	0	0	1	0	1	1	1	1	1	0	1	0	1	1	0	0	0	0	0	0	0	0	0	1	0	1	0	man	NA	non.fgen	3	4	2
29	1	1	1	1	0	0	0	0	0	0	1	1	1	1	0	0	0	1	0	0	1	0	1	0	0	1	0	0	0	0	0	1	0	0	1	1	0	woman	white	non.fgen	3.3	2	4
30	1	1	1	0	1	1	0	1	1	0	1	1	0	1	0	0	0	0	0	0	1	1	1	1	0	0	0	0	1	1	0	0	1	0	0	0	0	woman	white	non.fgen	3.7	4	2
31	1	1	1	0	0	0	0	0	0	0	0	0	0	1	0	1	1	1	1	0	1	1	1	0	1	0	0	0	1	1	0	0	0	1	1	1	0	woman	white	non.fgen	3.81	3	3
32	0	1	1	0	0	0	0	0	0	0	1	1	1	0	0	1	1	1	0	0	0	1	1	0	0	0	0	0	0	0	0	1	1	1	1	1	0	woman	white	non.fgen	4	2	3
33	1	1	1	0	1	0	0	0	0	0	0	1	0	1	0	1	1	0	0	0	0	0	1	0	1	0	0	0	0	0	0	0	1	0	1	1	0	woman	asian	non.fgen	4	3	1
34	1	1	1	1	1	1	0	1	1	0	0	1	1	0	0	0	1	0	1	0	1	0	0	1	0	0	1	0	1	1	0	0	1	1	1	0	0	woman	asian	non.fgen	3.83	2	3
35	1	1	1	0	1	0	0	1	1	0	1	1	0	1	1	0	0	0	0	0	1	1	0	1	0	0	0	0	0	0	0	1	1	0	1	0	0	woman	white	fgen	3.77	1	4
36	1	1	1	1	1	0	0	0	0	0	1	1	0	1	1	1	1	1	0	0	1	1	1	1	0	1	0	0	0	0	0	1	1	0	1	0	0	woman	white	non.fgen	3.02	2	4
37	1	1	1	0	0	0	0	0	0	0	0	1	1	1	1	0	1	1	0	0	1	1	1	1	0	1	0	0	1	1	0	0	0	1	0	0	0	woman	white	fgen	3.3	2	3
38	1	1	1	1	1	0	0	0	0	0	1	1	0	1	0	1	0	1	0	0	1	1	1	1	0	0	1	0	1	1	0	1	1	0	1	0	0	woman	white	fgen	3.2	1	4
39	1	1	0	0	1	1	0	3	1	1	0	0	1	1	0	0	0	0	0	0	1	1	1	1	1	0	0	0	3	1	1	0	0	0	0	0	1	man	NA	non.fgen	2.93	4	2
40	1	1	1	1	1	0	0	1	1	0	1	1	0	0	1	0	1	0	1	0	1	1	1	1	1	0	0	0	1	1	0	0	1	1	1	1	0	man	NA	non.fgen	3.74	4	3
41	1	1	1	1	1	1	0	2	1	1	0	0	1	0	0	1	1	1	0	0	1	1	1	1	1	0	1	0	2	1	1	0	0	1	1	1	0	man	white	non.fgen	4	2	2
42	1	1	1	1	1	0	0	0	0	0	0	0	0	0	0	0	0	1	0	0	1	1	1	0	0	0	0	0	0	0	0	0	0	0	1	0	0	woman	NA	non.fgen	4	2	2
43	1	1	0	1	1	0	0	1	1	0	0	0	1	0	0	0	0	0	0	0	1	0	0	1	0	0	0	0	0	0	0	0	0	0	0	0	1	man	NA	NA	3.47	1	1
44	1	1	1	1	1	0	0	1	1	0	1	1	0	1	0	0	1	1	1	0	1	1	1	1	1	1	0	0	0	0	0	1	1	0	1	1	0	woman	white	non.fgen	3.75	2	4
45	1	1	1	1	1	1	0	1	1	0	1	1	1	1	0	1	1	0	0	0	1	1	1	0	1	0	0	0	1	1	0	1	1	0	1	1	0	woman	white	non.fgen	3.55	2	2
46	1	1	0	1	1	0	0	1	1	0	0	1	0	0	0	1	1	1	0	0	1	1	0	1	1	0	0	0	0	0	0	1	1	0	1	0	0	man	white	fgen	3.9	2	3
47	1	1	1	1	1	1	0	1	1	0	1	1	0	1	0	1	1	0	0	0	1	1	1	1	0	1	1	0	1	1	0	1	1	0	1	1	0	woman	white	non.fgen	3.3	3	3
48	1	1	1	1	1	0	0	1	1	0	0	1	1	0	0	1	1	0	0	0	1	1	1	1	1	0	0	0	0	0	0	0	1	0	1	0	0	woman	NA	non.fgen	3.4	2	2
49	1	1	1	1	1	0	0	1	1	0	1	1	0	1	0	0	0	0	0	0	1	1	1	1	1	1	0	0	1	1	0	1	1	0	1	0	0	woman	white	non.fgen	3.22	4	5
50	1	1	1	1	1	1	0	1	1	0	1	1	0	1	0	0	1	0	0	0	1	1	1	1	1	1	1	0	0	0	0	1	1	0	1	0	0	woman	white	fgen	3	3	4
51	1	1	1	1	1	1	0	0	0	0	1	1	1	1	0	0	1	1	1	0	0	1	1	0	0	0	1	0	0	0	0	1	0	0	1	1	0	woman	latinx	fgen	2.9	2	4
52	1	1	1	1	1	1	0	0	0	0	1	1	0	1	1	0	0	1	0	0	1	1	1	1	1	1	1	0	0	0	0	1	1	0	1	0	0	woman	NA	non.fgen	2.7	4	5
53	1	1	1	1	1	0	0	0	0	0	1	1	0	1	1	1	1	0	0	0	1	1	1	1	1	0	0	0	0	0	0	1	1	0	1	1	0	man	white	non.fgen	4	2	4
54	0	0	1	0	0	0	0	0	0	0	1	1	1	1	0	1	1	1	0	0	0	0	0	0	0	0	0	1	0	0	0	0	0	1	1	0	0	woman	latinx	non.fgen	3	2	3
55	1	1	1	1	1	1	0	1	1	0	1	1	1	1	0	0	1	1	0	0	1	1	1	1	1	0	1	0	1	1	0	0	1	1	1	1	0	man	white	fgen	3.5	2	2
56	1	1	1	1	0	0	0	0	0	0	1	1	0	1	1	0	1	0	0	0	1	1	1	1	1	1	0	0	0	0	0	1	1	0	1	1	0	woman	latinx	fgen	3	4	4
57	1	1	1	0	1	0	0	1	1	0	1	1	0	0	1	1	0	0	0	0	1	1	1	0	1	1	0	0	0	0	0	1	1	0	1	1	0	woman	latinx	fgen	2.6	4	5
58	1	1	0	0	0	0	0	1	1	0	1	1	0	0	0	0	0	0	0	0	1	1	1	1	0	1	0	0	1	1	0	1	1	0	0	0	0	woman	latinx	fgen	3.5	1	4
59	1	1	1	1	1	1	0	0	0	0	1	1	0	0	0	0	0	1	0	0	1	1	1	1	1	1	1	0	0	0	0	1	1	0	1	1	0	man	NA	non.fgen	2.93	1	3
60	1	1	1	1	0	0	0	0	0	0	1	1	0	1	0	0	0	0	0	0	1	1	1	1	1	0	0	0	0	0	0	1	1	0	1	0	0	woman	latinx	fgen	2.8	2	4
61	0	1	1	1	1	1	0	0	0	0	1	1	0	1	1	1	1	1	0	0	1	1	1	1	1	1	1	0	0	0	0	1	1	1	1	1	0	woman	latinx	fgen	3.8	2	3
62	1	1	1	1	1	1	0	0	0	0	1	0	1	1	0	0	0	1	0	0	1	1	1	0	1	0	0	0	0	0	0	0	1	1	1	0	0	woman	latinx	non.fgen	3.2	2	2
63	1	0	1	1	1	1	0	0	0	0	1	1	0	0	0	1	0	0	0	0	1	0	0	0	0	0	0	1	0	0	0	0	1	0	1	0	0	woman	NA	non.fgen	3	3	5
64	1	1	1	1	1	1	0	0	0	0	1	1	1	1	0	1	1	1	0	0	1	1	1	1	1	1	1	0	3	1	1	1	1	1	1	1	0	woman	asian	non.fgen	3.6	2	3
65	1	1	0	0	0	0	0	0	0	0	0	0	0	0	0	0	1	0	1	0	1	1	0	0	0	0	0	0	2	1	1	0	0	0	1	0	0	man	latinx	NA	2.5	2	1
66	1	1	1	0	0	0	0	1	1	0	1	1	1	0	1	1	1	1	0	0	1	1	1	0	1	1	0	0	2	1	1	1	1	0	1	1	0	woman	asian	fgen	2.67	2	2
67	1	1	1	1	1	0	0	0	0	0	1	1	0	1	0	1	1	0	0	0	1	1	1	1	1	0	0	0	0	0	0	1	1	0	1	0	0	man	asian	NA	3.2	1	3
68	1	1	1	1	1	1	0	0	0	0	0	1	0	1	0	0	0	0	0	0	1	1	0	1	0	0	0	0	1	1	0	0	0	0	0	1	0	woman	asian	non.fgen	3.3	3	2
69	1	1	1	1	1	1	0	0	0	0	1	1	0	0	1	0	0	1	0	0	1	1	1	1	0	0	0	0	0	0	0	1	1	0	1	0	0	woman	NA	non.fgen	NA	3	5
70	1	1	1	1	1	1	0	1	1	0	1	1	0	1	0	0	1	0	0	0	0	0	1	0	1	1	1	0	1	1	0	1	1	0	1	0	0	woman	white	fgen	3.8	2	3
71	1	1	0	1	1	0	0	1	1	0	0	0	0	0	0	0	0	0	0	1	1	1	1	1	1	1	0	0	1	1	0	0	0	0	0	0	1	man	asian	non.fgen	2.9	4	2
72	1	1	1	0	1	0	0	0	0	0	1	1	0	1	0	0	0	1	0	0	1	1	1	0	0	0	0	0	0	0	0	1	1	0	1	0	0	woman	white	fgen	3	4	5
73	1	1	1	1	1	0	0	1	1	0	1	1	0	0	1	0	1	1	1	0	1	0	1	1	0	1	0	0	0	0	0	0	0	0	0	1	0	man	NA	non.fgen	3	3	2
74	1	1	1	0	1	1	0	0	0	0	1	1	1	0	0	1	1	0	1	0	1	1	1	0	1	0	0	0	1	1	0	0	1	1	1	0	0	woman	latinx	non.fgen	2.93	1	3
75	1	1	1	1	1	1	0	1	1	0	1	1	0	0	0	1	0	1	0	0	1	1	1	0	0	1	0	0	1	1	0	1	1	0	1	1	0	woman	NA	fgen	2.9	3	4
76	1	0	0	1	1	0	0	0	0	0	0	0	1	1	0	1	1	0	1	0	1	1	1	1	1	0	0	0	1	1	0	0	0	0	1	1	0	woman	latinx	fgen	2.67	4	2
77	1	0	0	1	1	0	0	0	0	0	0	0	1	0	0	0	1	1	0	0	1	1	1	1	0	0	0	0	0	0	0	0	1	0	1	0	0	woman	white	non.fgen	3.89	1	3
78	1	1	1	1	1	1	0	1	1	0	1	0	0	1	0	1	0	1	0	0	1	1	1	1	1	1	1	0	0	0	0	1	0	0	1	0	0	woman	latinx	fgen	3.7	4	3
79	1	1	1	1	0	0	0	3	1	1	0	0	0	1	0	1	1	1	0	0	1	1	1	0	0	0	0	0	1	1	0	0	0	0	1	1	0	woman	white	non.fgen	3.6	1	2
80	1	1	0	1	1	0	0	0	0	0	0	1	0	1	0	0	0	1	0	0	1	1	1	1	1	0	0	0	1	1	0	0	1	0	1	0	0	woman	NA	non.fgen	3.89	3	2
81	1	1	1	1	1	1	0	1	1	0	1	1	0	1	1	1	1	1	1	0	1	1	1	1	1	1	1	0	1	1	0	1	1	1	1	1	0	woman	asian	non.fgen	3.46	2	4
82	1	1	1	1	1	0	0	0	0	0	1	1	0	0	1	0	0	1	0	0	1	1	1	1	1	0	0	0	0	0	0	1	1	0	1	1	0	woman	white	fgen	3.4	1	3
83	0	1	0	0	0	0	0	1	1	0	1	1	1	0	0	1	1	1	1	0	0	1	0	1	0	0	0	0	1	1	0	1	1	0	1	1	0	woman	latinx	non.fgen	4	2	3
84	1	1	1	0	1	1	0	1	1	0	0	0	1	1	0	0	0	0	0	0	1	1	0	0	0	0	0	0	1	1	0	0	1	1	0	0	0	man	latinx	fgen	2.5	4	2
85	1	1	1	1	1	0	0	0	0	0	0	1	0	0	1	1	1	1	0	0	0	1	1	1	1	0	0	0	1	1	0	0	1	0	0	1	0	woman	white	non.fgen	4	2	3
86	1	1	1	1	1	1	0	1	1	0	1	1	1	1	0	0	0	0	0	0	1	1	1	0	0	1	0	0	1	1	0	1	1	1	1	1	0	woman	white	fgen	3	4	4
87	1	1	1	1	1	1	0	1	1	0	1	0	0	1	0	1	0	1	0	0	1	1	1	1	1	1	1	0	1	1	0	1	0	0	1	1	0	man	NA	NA	3	3	5
88	1	1	1	1	1	0	0	1	1	0	1	1	0	0	0	1	1	0	0	0	1	1	0	1	1	1	0	0	1	1	0	1	1	0	1	0	0	man	asian	fgen	3.65	1	4
89	1	1	1	0	0	1	0	0	0	0	1	1	1	0	0	0	1	1	0	0	0	1	0	1	0	0	0	0	0	0	0	1	1	0	1	1	0	woman	white	non.fgen	3.76	2	3
90	1	1	1	1	1	1	0	0	0	0	1	1	1	1	1	1	1	1	1	0	1	1	1	1	1	1	1	0	0	0	0	1	1	1	1	1	0	woman	asian	non.fgen	4	2	3
91	1	1	1	1	1	0	0	2	1	1	0	1	0	0	0	1	0	0	0	0	1	1	1	1	1	0	0	0	3	1	1	0	0	0	1	0	0	man	latinx	fgen	3.3	3	3
92	1	1	1	1	1	1	0	1	1	0	0	1	1	1	1	1	1	1	1	0	1	1	1	1	0	0	1	0	2	1	1	0	0	0	1	0	0	man	NA	fgen	3.9	3	2
93	1	1	1	0	0	0	0	0	0	0	1	1	0	1	1	0	0	0	0	0	1	1	0	0	0	0	0	0	0	0	0	1	0	0	1	0	0	woman	white	fgen	3.4	2	4
94	1	1	0	1	1	1	0	3	1	1	0	0	0	0	0	0	0	0	0	1	0	1	0	0	0	0	0	0	3	1	1	0	0	0	0	1	0	man	NA	non.fgen	3.78	2	2
95	1	1	1	0	1	0	0	1	1	0	1	0	0	1	0	0	0	0	0	0	1	1	0	0	0	0	1	0	0	0	0	1	0	0	1	0	0	man	NA	non.fgen	3.75	3	2
96	1	1	1	0	0	0	0	1	1	0	1	1	0	1	0	0	0	0	0	0	1	0	1	1	0	1	0	0	1	1	0	0	1	0	1	0	0	woman	latinx	NA	NA	3	4
97	0	1	1	0	1	0	0	0	0	0	1	1	1	1	0	0	1	1	0	0	1	1	1	1	1	0	0	0	0	0	0	1	1	0	1	1	0	woman	white	non.fgen	4	3	4
98	1	1	1	0	1	0	0	0	0	0	1	1	0	1	0	0	1	0	1	0	1	1	1	1	0	1	0	0	0	0	0	1	1	0	0	0	0	woman	white	non.fgen	3.25	3	3
99	1	1	1	0	1	0	0	0	0	0	0	1	0	0	0	0	0	1	0	0	0	1	0	0	1	0	0	0	1	1	0	1	0	0	1	1	0	woman	white	non.fgen	3.88	2	3
100	1	1	1	1	1	0	0	0	0	0	1	1	1	1	1	0	0	0	0	0	1	1	1	1	0	0	0	0	0	0	0	1	1	1	1	0	0	woman	white	non.fgen	3.85	2	5
101	1	1	1	1	1	1	0	0	0	0	0	1	1	0	0	0	1	1	0	0	1	1	1	1	1	0	1	0	0	0	0	0	1	1	1	0	0	woman	white	non.fgen	4	2	3
102	1	1	0	1	1	0	0	3	1	1	0	0	0	0	0	0	0	0	0	1	1	1	1	1	1	0	0	0	3	1	1	0	0	0	0	0	1	NA	NA	fgen	3	1	1
103	1	1	0	0	0	0	0	1	1	0	0	1	0	1	0	0	0	0	0	0	1	1	0	1	0	0	0	0	0	0	0	0	0	0	0	1	0	man	asian	non.fgen	3.73	2	3
104	1	1	1	1	1	0	0	0	0	0	1	1	0	1	1	0	1	1	0	0	1	1	1	0	1	0	0	0	1	1	0	1	1	0	1	1	0	woman	white	non.fgen	4	1	5
105	0	1	1	1	1	1	0	1	1	0	1	1	0	1	0	0	0	0	0	0	1	1	1	1	0	1	1	0	1	1	0	1	1	0	1	0	0	woman	latinx	non.fgen	3.2	3	4
106	1	1	0	0	0	1	0	1	1	0	1	0	0	0	0	0	0	1	0	0	1	1	0	0	0	0	1	0	1	1	0	0	1	0	0	1	0	man	NA	fgen	3.67	1	2
107	1	1	1	1	1	1	0	0	0	0	1	1	1	1	0	0	1	1	1	0	1	1	1	1	1	1	1	0	0	0	0	1	1	1	1	1	0	man	latinx	fgen	3	4	4
108	1	1	1	1	1	0	0	2	1	1	1	1	0	0	0	0	1	0	0	0	1	1	1	1	1	0	0	0	1	1	0	1	1	0	1	0	0	woman	white	non.fgen	3.6	1	4
109	1	1	0	1	1	0	0	1	1	0	0	0	0	0	0	0	1	1	0	0	1	0	0	0	0	0	0	1	1	1	0	0	0	0	0	0	1	man	white	fgen	3	1	2
110	1	1	1	1	1	0	0	1	1	0	1	1	0	1	1	1	1	0	0	0	1	1	1	1	1	1	1	0	1	1	0	0	0	0	0	0	1	woman	white	non.fgen	3	4	3
111	1	1	1	1	1	1	0	1	1	0	1	1	0	1	1	0	1	1	0	0	1	0	1	1	1	0	1	0	1	1	0	1	1	0	1	0	0	man	latinx	non.fgen	3.5	3	5
112	1	1	1	1	0	0	0	2	1	1	1	1	1	0	0	0	0	0	0	0	1	1	1	1	0	0	0	0	1	1	0	1	1	1	0	0	0	man	white	non.fgen	2.9	3	3
113	1	1	1	0	0	0	0	2	1	1	1	1	0	0	0	0	0	1	0	0	1	1	0	1	0	1	0	0	2	1	1	1	0	0	1	0	0	woman	latinx	non.fgen	3.68	2	3
114	0	1	0	0	0	0	0	0	0	0	0	0	0	0	0	1	1	1	0	0	0	1	1	0	0	0	0	0	0	0	0	0	0	0	0	0	1	woman	latinx	non.fgen	4	2	1
115	1	1	0	1	0	0	0	0	0	0	0	0	0	0	1	1	1	1	0	0	1	0	1	1	0	0	0	0	0	0	0	0	1	0	0	1	0	woman	NA	non.fgen	4	2	2
116	1	1	0	0	0	1	0	0	0	0	1	1	0	1	0	0	1	1	1	0	1	1	0	1	0	0	0	0	0	0	0	1	1	1	1	1	0	man	asian	non.fgen	3.4	3	4
117	1	1	1	0	0	0	0	0	0	0	0	1	0	0	0	1	0	0	0	0	1	1	1	0	0	0	0	0	1	1	0	0	1	0	1	0	0	woman	white	fgen	2.57	3	1
118	0	0	1	1	1	0	0	0	0	0	0	0	0	0	1	1	1	1	1	0	0	1	0	0	0	0	0	0	0	0	0	0	0	1	0	1	0	man	NA	NA	NA	3	2
119	1	1	1	0	1	0	0	1	1	0	1	1	1	0	1	1	1	1	0	0	1	1	0	1	1	0	0	0	1	1	0	1	1	1	1	1	0	man	asian	fgen	4	3	5
120	1	1	1	1	1	0	0	1	1	0	1	0	0	1	0	1	1	0	0	0	1	1	1	0	0	0	0	0	1	1	0	1	0	1	0	0	0	woman	latinx	non.fgen	3.65	3	3
121	1	1	1	1	1	1	0	3	1	1	0	0	0	0	0	1	1	0	1	0	1	1	1	1	1	0	1	0	3	1	1	0	0	0	0	0	1	woman	white	non.fgen	4	2	2
122	1	1	1	1	0	0	0	1	1	0	1	1	0	0	0	1	0	1	0	0	1	1	1	1	0	0	0	0	2	1	1	0	0	0	1	1	0	woman	white	non.fgen	3.8	2	3
123	1	1	0	1	1	0	0	1	1	0	0	0	1	1	0	1	1	0	0	0	1	1	1	0	0	0	0	0	1	1	0	0	1	0	1	0	0	woman	white	non.fgen	NA	3	2
124	1	1	1	1	1	1	0	0	0	0	1	0	1	1	0	1	1	1	1	0	1	0	1	0	0	1	1	0	0	0	0	0	0	1	0	1	0	woman	latinx	fgen	3.5	2	1
125	1	1	0	1	1	0	0	1	1	0	0	0	0	0	0	1	0	1	0	0	1	1	1	1	1	0	0	0	1	1	0	0	0	0	0	0	1	man	NA	non.fgen	3.35	1	1
126	1	1	1	1	1	0	0	0	0	0	1	1	0	0	0	1	1	1	0	0	1	1	1	1	1	1	0	0	0	0	0	1	1	1	0	0	0	man	latinx	fgen	3.88	3	3
127	1	1	1	0	1	0	0	1	1	0	1	1	1	1	0	1	1	1	1	0	0	1	0	1	0	0	0	0	2	1	1	1	1	1	1	1	0	woman	white	fgen	2.98	2	4
128	1	1	1	0	1	0	0	0	0	0	1	1	0	1	0	0	0	0	0	0	1	0	1	0	0	0	0	0	0	0	0	1	1	0	1	0	0	woman	white	non.fgen	3	2	2
129	1	1	0	1	1	0	0	0	0	0	0	0	1	0	0	1	1	1	0	0	1	1	1	1	1	0	0	0	0	0	0	0	0	0	1	1	0	woman	NA	fgen	2.95	1	4
130	1	1	1	1	1	0	0	1	1	0	1	1	0	1	0	0	0	1	0	0	0	0	1	0	1	0	0	0	1	1	0	0	0	0	1	1	0	woman	asian	fgen	2.6	1	3
131	1	0	0	1	1	0	0	0	0	0	0	0	0	1	0	1	1	0	0	0	1	1	1	0	0	0	0	0	0	0	0	0	0	0	1	1	0	woman	white	fgen	3.8	1	2
132	1	1	1	1	1	1	0	0	0	0	1	1	1	1	0	0	1	0	0	0	1	1	1	1	1	1	0	0	0	0	0	1	1	0	1	0	0	man	latinx	non.fgen	3.8	2	2
133	1	1	1	1	1	0	0	0	0	0	1	1	0	1	0	1	1	1	1	0	0	1	1	0	1	1	0	0	1	1	0	1	1	0	1	0	0	woman	white	fgen	3.3	1	3
134	1	1	1	1	1	1	0	1	1	0	1	1	0	1	1	1	1	1	1	0	1	1	1	1	1	1	1	0	0	0	0	1	1	0	1	1	0	woman	white	fgen	3.76	2	5
135	1	1	1	0	1	0	0	1	1	0	1	1	1	1	1	1	1	1	1	0	0	1	0	1	1	0	0	0	0	0	0	1	1	1	1	1	0	woman	white	non.fgen	3.2	2	5
136	1	1	1	1	1	1	0	0	0	0	1	1	0	1	0	0	1	0	1	0	1	1	1	1	1	1	1	0	0	0	0	1	1	0	1	0	0	woman	white	non.fgen	3.04	2	3
137	1	1	1	1	1	0	0	0	0	0	1	1	0	0	0	0	1	1	0	0	0	1	1	1	1	1	0	0	0	0	0	1	1	0	0	0	0	woman	asian	fgen	3.86	2	5
138	1	1	1	1	1	0	0	0	0	0	1	1	1	1	1	1	0	1	0	0	1	1	1	0	1	0	0	0	0	0	0	1	0	0	1	1	0	woman	latinx	fgen	2.25	4	3
139	1	1	1	1	1	0	0	0	0	0	1	0	0	1	0	0	0	0	0	0	1	1	0	0	0	0	0	0	0	0	0	1	0	0	0	0	0	woman	white	non.fgen	3.72	2	4
140	1	1	1	0	1	0	0	0	0	0	1	0	0	1	0	1	0	1	0	0	0	0	1	1	0	0	0	0	0	0	0	1	0	0	1	0	0	woman	white	fgen	4	1	2
141	1	1	1	1	1	0	0	1	1	0	0	1	0	1	0	1	1	0	1	0	1	1	1	1	1	0	0	0	1	1	0	0	0	0	1	0	0	woman	NA	non.fgen	3.9	1	3
142	0	1	1	0	1	0	0	0	0	0	1	1	1	1	0	1	1	1	1	0	0	1	1	1	0	0	0	0	0	0	0	1	1	1	1	1	0	woman	asian	non.fgen	3.86	2	5
143	1	1	0	1	1	1	0	3	1	1	0	0	0	1	0	0	0	0	0	0	1	1	1	1	1	1	1	0	2	1	1	0	0	0	1	0	0	man	white	non.fgen	3.93	2	3
144	1	1	1	1	1	1	0	1	1	0	1	1	0	1	0	0	1	0	0	0	1	1	1	0	0	1	1	0	1	1	0	0	1	0	1	1	0	woman	asian	non.fgen	3.6	4	3
145	1	1	1	1	1	0	0	1	1	0	1	1	0	1	0	1	0	0	0	0	1	1	1	1	0	1	1	0	2	1	1	0	1	0	1	1	0	man	white	fgen	3.8	1	5
146	1	1	1	1	0	0	0	1	1	0	0	1	1	0	0	0	0	0	0	0	1	1	1	0	0	0	0	0	2	1	1	1	0	0	0	1	0	woman	asian	non.fgen	3.73	3	4
147	1	1	1	0	1	1	0	0	0	0	1	1	0	1	0	1	1	1	0	0	1	1	1	1	1	1	1	0	0	0	0	0	1	0	1	1	0	woman	latinx	non.fgen	2.8	2	2
148	1	1	1	1	1	0	0	0	0	0	0	1	0	1	0	0	0	0	0	0	1	1	1	1	1	0	0	0	0	0	0	0	1	0	0	0	0	woman	latinx	fgen	3.1	4	3
149	1	1	1	1	1	1	0	1	1	0	1	1	1	1	0	0	1	1	0	0	1	1	1	1	1	0	0	0	0	0	0	0	0	0	1	0	0	woman	white	non.fgen	3.8	2	3
150	1	1	1	0	0	1	0	0	0	0	1	1	0	1	0	0	0	0	0	0	1	1	1	0	0	0	1	0	0	0	0	1	1	0	1	0	0	woman	white	fgen	3.5	4	4
151	1	0	1	0	1	0	0	0	0	0	1	1	1	1	0	1	1	1	0	0	1	0	1	0	0	0	0	0	0	0	0	1	1	0	1	1	0	man	white	non.fgen	3.5	4	5
152	1	1	1	1	1	1	0	0	0	0	1	1	1	0	0	1	1	0	0	0	1	1	1	1	0	0	0	0	0	0	0	1	1	1	1	0	0	woman	white	non.fgen	3.56	3	4
153	1	1	1	1	1	0	0	1	1	0	0	1	1	0	1	1	1	1	1	0	1	1	1	1	1	0	0	0	1	1	0	0	1	0	1	1	0	woman	asian	fgen	4	2	3
154	1	1	1	1	1	1	0	0	0	0	1	1	1	1	0	0	0	1	0	0	1	1	0	1	1	1	0	0	0	0	0	1	1	0	1	1	0	woman	latinx	fgen	3.56	1	3
155	1	1	1	1	1	0	0	0	0	0	1	1	0	0	0	1	1	1	0	0	1	1	1	1	0	0	0	0	1	1	0	1	1	0	1	0	0	woman	latinx	non.fgen	4	1	3
156	1	1	1	1	0	0	0	2	1	1	0	0	0	0	0	0	0	0	0	1	1	0	0	0	0	0	0	1	2	1	1	1	1	0	0	1	0	man	latinx	fgen	2.78	4	2
157	1	1	1	1	1	1	0	0	0	0	1	0	0	1	1	0	1	0	0	0	1	1	1	1	1	1	1	0	0	0	0	1	1	0	1	1	0	man	latinx	fgen	3.91	2	3
158	1	1	1	1	1	1	0	2	1	1	0	0	1	1	0	0	0	1	0	0	1	1	1	1	0	0	1	0	2	1	1	0	0	0	1	0	0	man	latinx	fgen	3.2	3	1
159	1	1	1	1	1	0	0	1	1	0	0	1	1	1	0	1	1	1	0	0	1	1	1	1	1	0	0	0	1	1	0	0	0	0	1	0	0	woman	latinx	non.fgen	4	1	3
160	1	1	1	1	1	1	0	0	0	0	1	0	0	1	0	1	0	0	0	0	1	1	1	1	1	0	0	0	0	0	0	1	1	0	1	0	0	woman	latinx	fgen	3.94	2	3
161	1	1	1	1	1	0	0	0	0	0	1	1	0	0	1	1	1	1	0	0	1	1	1	1	1	1	0	0	0	0	0	1	1	0	1	1	0	woman	white	non.fgen	4	2	4
162	1	1	1	1	1	0	0	0	0	0	1	1	1	1	0	1	1	1	0	0	0	1	1	1	1	0	0	0	0	0	0	1	1	1	1	1	0	woman	white	non.fgen	4	2	4
163	1	1	1	1	1	1	0	0	0	0	1	1	1	1	0	1	0	1	0	0	1	1	1	1	1	1	0	0	0	0	0	1	1	1	1	1	0	woman	white	non.fgen	4	2	4
164	1	1	1	1	1	1	0	0	0	0	1	1	0	1	1	1	1	1	1	0	1	1	1	1	1	1	1	0	0	0	0	1	1	0	1	1	0	woman	latinx	non.fgen	2.7	3	5
165	1	1	1	0	1	1	0	0	0	0	1	1	0	0	0	0	0	0	0	0	0	0	0	0	1	1	1	0	0	0	0	1	1	0	1	1	0	woman	white	fgen	3.87	1	3
166	1	1	1	1	1	0	0	0	0	0	1	0	1	1	0	1	1	1	0	0	1	1	1	1	1	1	0	0	1	1	0	1	0	1	1	1	0	woman	NA	fgen	2.8	3	3
167	1	1	1	1	1	1	0	0	0	0	1	1	1	0	0	1	0	1	0	0	0	1	1	0	1	1	0	0	0	0	0	1	0	0	1	1	0	woman	NA	non.fgen	4	2	4
168	1	1	1	0	1	0	0	2	1	1	1	0	1	1	0	1	0	0	0	0	1	1	0	1	1	0	0	0	2	1	1	1	0	0	1	1	0	man	white	fgen	2.85	4	4
169	0	1	0	0	1	1	0	1	1	0	1	1	0	1	0	1	1	0	0	0	0	1	1	1	0	1	0	0	0	0	0	1	1	0	1	0	0	woman	white	non.fgen	3.8	1	3
170	1	1	1	1	1	1	0	1	1	0	1	1	1	1	1	1	1	1	1	0	1	1	1	1	1	1	1	0	1	1	0	1	1	1	1	0	0	woman	white	fgen	4	2	3
171	1	1	1	0	0	0	0	0	0	0	1	1	0	0	0	0	1	0	0	0	1	1	1	1	1	0	0	0	0	0	0	1	1	1	1	0	0	woman	white	fgen	3.6	4	3
172	0	1	0	0	1	0	0	0	0	0	1	0	1	1	0	1	1	1	1	0	0	0	0	1	0	0	0	0	0	0	0	0	0	1	1	1	0	man	white	non.fgen	3.79	4	3
173	1	1	1	1	1	1	0	1	1	0	0	1	0	1	0	0	0	0	0	0	1	1	1	1	1	1	0	0	1	1	0	0	1	0	0	0	0	woman	latinx	non.fgen	3.6	3	4
174	1	1	1	1	1	1	0	2	1	1	1	1	0	1	1	1	1	1	0	0	1	1	1	1	1	1	1	0	2	1	1	1	1	1	1	1	0	man	asian	non.fgen	3.82	1	3
175	1	1	1	1	1	0	0	3	1	1	1	0	0	0	0	1	1	0	1	0	1	1	0	1	1	1	0	0	2	1	1	1	0	0	1	0	0	woman	NA	fgen	4	3	3
176	1	1	0	1	1	0	0	1	1	0	0	0	0	1	0	0	0	1	0	0	1	1	1	1	1	0	0	0	1	1	0	0	0	0	1	0	0	man	NA	fgen	NA	2	1
177	1	1	1	1	1	0	0	1	1	0	1	1	0	1	1	0	1	0	1	0	0	1	1	1	1	1	0	0	1	1	0	1	1	0	1	1	0	woman	white	non.fgen	3.1	3	4
178	1	1	1	1	1	1	0	0	0	0	1	1	0	1	0	0	0	0	0	0	1	1	1	1	1	1	1	0	0	0	0	1	1	0	0	0	0	woman	latinx	fgen	3.7	2	4
179	1	1	1	1	1	0	0	1	1	0	1	1	0	1	1	0	1	1	1	0	1	1	1	1	1	0	0	0	2	1	1	1	1	0	1	1	0	man	white	non.fgen	3.88	1	3
180	1	1	1	1	0	0	0	0	0	0	0	1	0	0	0	1	1	0	1	0	1	1	1	0	0	0	0	0	0	0	0	0	1	0	1	0	0	woman	NA	fgen	2.8	3	3
181	1	1	1	0	1	1	0	0	0	0	1	1	0	1	0	0	0	1	0	0	1	1	1	1	1	1	1	0	1	1	0	1	1	0	1	1	0	woman	NA	fgen	3.36	1	4
182	1	1	1	1	1	1	0	1	1	0	0	0	0	0	0	0	0	0	0	1	1	1	1	1	1	1	1	0	1	1	0	0	0	0	0	0	1	man	white	non.fgen	3.5	3	3
183	1	1	0	0	0	0	0	1	1	0	1	1	0	0	0	0	1	0	1	0	1	1	0	0	0	0	0	0	1	1	0	1	1	0	0	0	0	man	asian	fgen	4	1	3
184	1	1	1	1	1	1	0	0	0	0	1	1	0	1	0	0	1	1	0	0	1	1	1	1	0	1	0	0	1	1	0	1	1	0	1	0	0	woman	white	non.fgen	2.7	2	4
185	1	1	0	0	1	0	0	0	0	0	0	0	1	0	0	1	1	1	1	0	1	1	0	1	0	0	0	0	2	1	1	0	0	0	0	0	1	woman	asian	non.fgen	3.79	1	2
186	1	1	0	0	0	0	0	0	0	0	0	1	0	0	0	0	1	0	1	0	0	0	0	1	0	0	0	0	0	0	0	0	1	0	0	0	0	woman	NA	fgen	3.6	3	3
187	0	1	0	1	1	0	0	2	1	1	0	0	0	0	0	0	0	0	0	1	1	1	1	1	1	0	0	0	1	1	0	0	0	0	0	0	1	woman	white	NA	NA	4	2
188	1	1	1	1	1	1	0	0	0	0	1	1	0	0	0	1	0	1	0	0	1	1	1	1	1	1	1	0	0	0	0	1	1	0	1	1	0	woman	white	fgen	3.24	4	4
189	1	1	1	0	1	1	0	1	1	0	1	1	0	1	0	1	1	1	0	0	1	1	1	1	0	0	0	0	0	0	0	1	1	0	1	1	0	woman	NA	non.fgen	3.29	2	3
190	1	1	1	1	1	0	0	0	0	0	0	1	0	1	1	1	0	0	0	0	0	1	1	1	1	1	0	0	0	0	0	0	0	0	1	1	0	woman	white	non.fgen	4	2	2
191	1	1	1	1	1	1	0	2	1	1	1	0	0	1	0	1	1	1	0	0	1	1	1	1	1	1	0	0	1	1	0	1	1	0	1	1	0	woman	white	fgen	3.3	4	4
192	1	1	1	1	1	1	0	0	0	0	0	1	0	0	1	1	1	1	0	0	1	1	1	1	1	1	1	0	0	0	0	1	1	0	1	1	0	woman	asian	non.fgen	4	1	2
193	1	1	1	1	1	0	0	0	0	0	0	1	0	1	1	0	1	1	0	0	1	0	0	1	0	0	0	0	0	0	0	0	0	0	1	1	0	man	NA	non.fgen	3.48	1	2
194	1	1	0	1	1	1	0	1	1	0	0	0	0	0	0	1	1	0	0	0	1	1	1	0	1	0	0	0	2	1	1	0	0	1	0	1	0	man	white	non.fgen	3.4	2	2
195	1	1	1	1	1	0	0	1	1	0	1	1	0	0	0	0	1	0	0	0	1	1	1	1	0	0	0	0	0	0	0	1	1	0	1	1	0	man	white	fgen	3.46	2	3
196	1	1	1	1	1	1	0	0	0	0	0	0	0	1	0	1	1	1	0	0	0	1	1	1	0	1	0	0	0	0	0	0	1	0	1	0	0	woman	NA	fgen	3.22	1	2
197	1	1	1	1	0	0	0	0	0	0	0	1	1	1	0	1	1	0	0	0	1	1	1	1	1	0	0	0	1	1	0	0	1	0	1	1	0	man	asian	NA	3.08	2	4
198	1	1	1	1	1	1	0	0	0	0	1	1	0	1	0	1	1	0	1	0	1	1	1	1	1	1	1	0	0	0	0	1	1	0	1	0	0	woman	white	non.fgen	3.98	3	5
199	1	1	1	1	1	0	0	0	0	0	1	1	0	1	0	1	0	1	0	0	1	1	1	1	1	0	0	0	0	0	0	1	1	0	1	0	0	woman	asian	fgen	3.65	2	3
200	1	1	1	1	0	0	0	1	1	0	1	1	0	0	1	0	0	1	0	0	1	1	1	1	1	1	0	0	1	1	0	1	0	0	1	1	0	woman	white	non.fgen	3.86	2	3
201	1	1	1	0	1	0	0	1	1	0	1	1	0	0	0	0	0	0	0	0	1	1	1	1	1	0	0	0	1	1	0	1	1	0	1	1	0	woman	white	non.fgen	3.86	2	3
202	1	1	1	1	1	1	0	1	1	0	1	1	1	0	1	1	1	1	0	0	1	1	1	1	1	1	1	0	1	1	0	1	0	1	1	1	0	woman	white	non.fgen	3.2	4	3
203	1	1	1	1	1	0	0	0	0	0	1	0	1	1	0	1	0	0	0	0	1	1	1	0	1	1	0	0	0	0	0	1	0	0	1	1	0	woman	asian	non.fgen	3.6	3	3
204	1	1	1	1	1	1	0	0	0	0	1	1	1	1	1	1	1	1	1	0	1	1	1	1	1	1	1	0	0	0	0	1	1	1	1	1	0	man	asian	non.fgen	3.6	2	3
205	1	1	1	1	1	0	0	1	1	0	0	0	1	1	0	0	1	0	1	0	1	1	1	1	1	1	0	0	0	0	0	0	0	0	0	0	1	NA	NA	non.fgen	3	3	3
206	1	1	1	0	0	1	0	0	0	0	0	1	0	0	0	1	1	1	0	0	1	1	1	1	1	0	0	0	1	1	0	1	1	0	1	1	0	woman	white	fgen	2.96	3	3
207	1	1	1	0	1	0	0	1	1	0	1	0	0	1	0	0	0	0	0	0	1	1	0	0	1	1	0	0	0	0	0	1	0	0	1	0	0	woman	latinx	fgen	2.7	2	3
208	1	1	1	1	1	1	0	1	1	0	0	0	0	0	0	0	0	0	0	1	1	0	1	1	1	0	0	0	1	1	0	0	0	0	0	0	1	man	NA	NA	NA	3	1
209	1	1	1	0	0	0	0	0	0	0	1	1	0	0	0	1	1	1	0	0	1	1	1	1	0	1	0	0	0	0	0	1	1	0	1	0	0	woman	latinx	fgen	3	4	5
210	1	1	1	1	1	0	0	1	1	0	0	0	0	0	0	1	1	0	1	0	1	0	0	1	0	0	0	0	3	1	1	1	1	0	0	0	0	woman	latinx	fgen	4	1	3
211	1	1	1	1	1	1	0	1	1	0	1	1	0	0	0	0	1	0	0	0	1	1	1	1	1	1	1	0	1	1	0	1	1	1	1	1	0	woman	asian	fgen	3.7	1	3
212	1	1	0	1	1	1	0	0	0	0	0	0	0	1	0	1	0	1	0	0	1	1	1	1	1	1	0	0	0	0	0	0	0	0	0	1	0	woman	NA	fgen	3.02	1	3
213	0	1	1	0	1	1	0	0	0	0	1	1	1	0	0	1	1	1	1	0	1	1	1	1	1	1	1	0	0	0	0	1	1	1	1	0	0	woman	white	fgen	3.31	2	5
214	1	0	1	1	1	0	0	2	1	1	0	0	1	0	1	0	0	0	0	0	1	1	1	0	0	0	0	0	1	1	0	0	1	1	0	0	0	man	white	non.fgen	3.4	1	2
215	1	1	1	1	1	1	0	0	0	0	1	1	0	1	0	0	0	1	0	0	1	1	1	1	1	1	0	0	0	0	0	1	1	0	1	1	0	man	white	non.fgen	4	2	4
216	1	1	1	0	1	1	0	0	0	0	0	1	0	0	0	1	0	0	0	0	1	0	1	0	1	0	0	0	0	0	0	1	1	0	0	0	0	woman	white	fgen	2.49	1	4
217	0	0	0	0	1	0	0	2	1	1	1	0	1	0	1	1	1	1	1	0	0	1	0	0	0	1	0	0	2	1	1	1	0	1	1	1	0	woman	white	non.fgen	3.99	2	3
218	1	1	1	1	1	0	0	1	1	0	1	1	0	0	0	1	0	1	0	0	1	1	1	0	1	0	0	0	0	0	0	0	1	0	1	0	0	man	latinx	non.fgen	3	1	2
219	0	0	1	0	0	1	0	0	0	0	0	0	1	0	0	0	0	0	0	0	0	0	0	0	0	0	1	0	0	0	0	0	0	1	0	0	0	man	white	non.fgen	3.6	4	2
220	0	0	0	0	0	0	1	0	0	0	1	1	1	0	0	1	1	1	1	0	0	0	1	1	1	0	0	0	0	0	0	1	1	1	1	1	0	man	latinx	non.fgen	3.8	4	1
221	0	1	0	1	0	0	0	0	0	0	0	1	1	0	0	1	1	1	1	0	0	1	0	0	1	1	0	0	1	1	0	0	1	1	1	0	0	woman	latinx	non.fgen	3.6	3	1
222	1	1	0	1	0	0	0	2	1	1	0	0	0	0	0	0	0	0	0	1	1	1	1	0	0	0	0	0	1	1	0	0	0	1	0	0	0	man	NA	non.fgen	4	1	2
223	1	1	0	1	1	0	0	0	0	0	0	0	0	0	0	1	1	1	0	0	1	1	1	1	0	1	0	0	0	0	0	0	0	1	0	0	0	man	white	non.fgen	3.94	2	3
224	1	1	1	0	1	0	0	3	1	1	1	1	1	0	0	0	1	0	0	0	0	0	1	0	0	0	0	0	0	0	0	1	1	1	1	1	0	woman	latinx	non.fgen	3.1	2	5
225	1	1	1	1	1	0	0	0	0	0	1	1	0	0	0	0	1	0	0	0	1	0	1	0	0	1	0	0	0	0	0	1	1	0	1	0	0	woman	latinx	fgen	3.01	3	4
226	1	0	0	1	1	1	0	1	1	0	0	1	1	0	0	0	0	0	0	0	1	0	1	1	0	1	0	0	1	1	0	0	1	1	1	0	0	woman	latinx	fgen	3.1	4	2
227	1	1	1	0	1	1	0	0	0	0	1	1	1	1	0	0	1	1	0	0	1	1	1	1	1	1	1	0	0	0	0	1	1	1	1	1	0	woman	latinx	fgen	2.8	1	5
228	1	1	1	1	1	1	0	1	1	0	0	1	0	1	0	1	0	0	0	0	1	1	1	0	0	0	0	0	1	1	0	1	1	0	1	0	0	woman	NA	fgen	2.8	4	5
229	1	1	1	1	1	1	0	0	0	0	0	1	0	1	1	1	0	0	0	0	1	1	1	1	1	0	0	0	0	0	0	0	1	0	1	0	0	woman	white	non.fgen	3.2	4	2
230	1	1	1	1	1	1	0	1	1	0	1	1	1	0	0	0	0	0	0	0	1	1	1	1	0	0	0	0	1	1	0	1	1	0	1	0	0	woman	white	fgen	2.8	1	4
231	1	1	1	1	1	0	0	0	0	0	1	1	0	0	0	0	0	0	0	0	1	1	1	0	1	0	0	0	0	0	0	1	1	0	1	0	0	woman	white	non.fgen	3.92	1	3
232	1	1	1	1	1	1	0	1	1	0	0	1	0	0	0	1	0	1	0	0	1	1	0	0	0	0	1	0	1	1	0	0	1	0	1	0	0	woman	white	non.fgen	3.4	2	3
233	1	1	1	0	0	0	0	0	0	0	0	1	0	1	0	0	1	1	0	0	0	0	1	0	0	0	0	0	0	0	0	0	1	0	1	0	0	woman	white	fgen	3.6	3	3
234	0	1	0	0	0	0	0	1	1	0	0	0	0	0	0	1	1	0	1	0	1	1	0	1	0	0	0	0	1	1	0	0	1	0	1	1	0	woman	NA	fgen	4	3	4
235	1	1	1	1	1	0	0	1	1	0	0	1	0	1	1	0	1	0	0	0	1	1	0	0	0	1	0	0	0	0	0	0	1	0	0	1	0	woman	white	non.fgen	3.36	1	4
236	0	1	1	0	1	0	0	0	0	0	1	1	1	0	0	0	1	1	0	0	1	1	1	0	1	1	0	0	1	1	0	1	0	0	0	1	0	woman	white	non.fgen	3.86	4	3
237	1	1	0	1	1	0	0	1	1	0	0	0	1	0	1	0	0	0	0	0	1	1	1	1	0	1	0	0	1	1	0	0	0	1	0	1	0	man	asian	non.fgen	3.6	3	2
238	1	1	0	1	0	0	0	1	1	0	0	0	0	0	0	0	0	1	0	0	1	1	1	1	0	1	1	0	0	0	0	0	0	0	1	0	0	woman	white	fgen	3.67	1	2
239	1	1	0	1	1	1	0	1	1	0	1	0	0	1	1	1	1	0	0	0	1	1	1	1	1	0	1	0	1	1	0	1	0	0	1	1	0	man	white	non.fgen	3.7	4	1
240	1	1	0	0	1	1	0	0	0	0	1	0	0	1	0	1	0	0	0	0	1	0	0	1	1	0	0	0	0	0	0	1	1	1	0	1	0	woman	white	non.fgen	3.5	2	3
241	1	1	1	1	1	1	0	2	1	1	0	0	0	1	0	0	0	1	0	0	1	1	0	1	0	1	1	0	3	1	1	1	1	1	1	1	0	woman	latinx	non.fgen	3.6	1	3
242	1	1	0	0	0	0	0	3	1	1	0	0	0	0	0	0	0	0	0	1	1	1	0	0	0	0	0	0	3	1	1	0	0	0	0	0	1	woman	white	non.fgen	3.82	4	2
243	1	1	0	1	1	0	0	1	1	0	1	1	1	1	0	1	1	1	1	0	1	1	1	1	0	1	0	0	2	1	1	0	0	0	1	0	0	woman	latinx	non.fgen	3.6	4	4
244	1	1	0	1	0	0	0	1	1	0	1	0	1	0	0	0	0	0	0	0	0	0	1	0	0	0	0	0	0	0	0	1	0	0	1	0	0	woman	NA	non.fgen	4	2	4
245	1	0	0	1	1	0	0	1	1	0	0	1	0	0	0	0	0	0	0	0	1	1	1	0	1	1	0	0	0	0	0	0	0	0	0	0	1	man	asian	non.fgen	3.58	1	1
246	0	0	1	0	0	0	0	0	0	0	1	1	0	1	0	0	1	0	0	0	0	1	0	0	0	1	0	0	0	0	0	1	1	0	0	0	0	woman	latinx	fgen	2.93	3	5
247	1	1	1	1	1	0	0	0	0	0	1	1	0	1	0	0	0	0	0	0	1	1	1	1	0	0	1	0	0	0	0	1	1	0	1	1	0	woman	white	non.fgen	4	4	3
248	1	1	1	1	1	1	0	1	1	0	1	1	0	1	0	1	1	1	0	0	1	1	1	1	1	1	1	0	2	1	1	0	1	0	1	1	0	woman	NA	fgen	3.62	4	3
249	1	1	1	1	1	0	0	0	0	0	1	1	0	1	0	0	0	1	0	0	0	1	1	1	1	0	0	0	0	0	0	0	0	0	0	0	1	woman	NA	non.fgen	2.8	4	2
250	1	1	0	1	0	0	0	1	1	0	1	1	1	0	0	1	0	0	0	0	1	1	0	1	1	0	0	0	1	1	0	1	1	0	0	0	0	man	white	non.fgen	4	2	2
251	1	1	1	0	1	0	0	2	1	1	1	0	0	0	0	0	0	0	0	0	1	1	0	0	0	1	0	0	1	1	0	1	1	0	1	1	0	woman	NA	fgen	3.07	4	3
252	1	0	0	0	1	0	0	2	1	1	1	1	0	0	0	1	0	0	0	0	1	1	0	0	0	0	0	0	1	1	0	0	0	0	1	0	0	woman	white	non.fgen	3.77	1	2
253	1	1	0	0	1	0	0	2	1	1	0	1	0	0	0	0	1	1	0	0	1	1	1	1	1	1	0	0	3	1	1	0	0	0	1	1	0	woman	asian	fgen	3.65	1	3
254	1	1	0	1	0	0	0	0	0	0	0	1	0	0	0	1	0	1	0	0	1	1	0	1	1	0	0	0	0	0	0	0	1	0	1	1	0	woman	asian	non.fgen	4	2	3
255	1	1	1	1	1	1	0	0	0	0	1	1	0	1	0	1	1	1	1	0	1	1	1	1	1	1	1	0	1	1	0	1	1	0	1	0	0	woman	latinx	fgen	3.4	4	4
256	1	1	1	0	0	0	0	0	0	0	0	1	1	0	1	0	0	0	0	0	0	1	1	1	0	0	0	0	0	0	0	0	1	1	1	0	0	man	white	fgen	4	2	3
257	1	1	1	0	1	1	0	0	0	0	1	1	0	1	0	0	0	0	0	0	1	1	1	1	1	0	0	0	1	1	0	0	1	0	1	0	0	woman	white	non.fgen	3.2	3	4
258	1	1	1	1	1	0	0	1	1	0	0	1	0	0	1	1	0	1	0	0	1	1	1	1	1	0	0	0	1	1	0	0	1	0	1	0	0	woman	white	non.fgen	3.95	3	3
259	1	1	1	1	1	1	0	0	0	0	1	1	0	1	0	1	1	1	0	0	1	1	1	1	1	1	1	0	0	0	0	1	1	0	1	1	0	woman	white	fgen	3.5	2	4
260	1	1	1	0	0	0	0	0	0	0	1	0	1	0	0	1	0	0	0	0	1	1	1	1	1	0	0	0	0	0	0	1	1	1	0	1	0	man	asian	fgen	3.7	3	3
261	1	1	1	0	1	0	0	1	1	0	1	1	0	0	1	1	0	0	0	0	1	1	0	1	1	1	0	0	2	1	1	1	0	0	1	0	0	man	asian	fgen	4	1	5
262	1	1	1	1	1	1	0	0	0	0	1	0	1	1	1	1	1	1	0	0	1	1	1	1	1	1	1	0	0	0	0	1	1	1	1	1	0	woman	white	fgen	3.46	2	4
263	1	1	1	1	1	0	0	1	1	0	1	1	0	1	0	1	0	0	0	0	1	1	1	0	1	0	0	0	1	1	0	1	0	0	1	1	0	woman	white	non.fgen	4	2	3
264	1	1	1	1	0	0	0	2	1	1	0	0	1	1	1	1	1	0	0	0	1	1	1	1	0	1	0	0	3	1	1	0	0	0	1	1	0	man	NA	non.fgen	4	2	3
265	0	1	0	0	0	0	0	0	0	0	0	0	0	0	0	0	1	1	0	0	0	0	0	0	0	0	0	1	0	0	0	0	0	0	0	0	1	woman	white	non.fgen	4	2	2
266	1	1	0	1	1	0	0	2	1	1	0	0	0	0	0	1	1	1	0	0	0	1	1	1	0	0	0	0	1	1	0	0	0	0	0	0	1	man	asian	fgen	3.91	3	4
267	1	1	0	1	1	1	0	2	1	1	0	0	0	0	1	1	1	1	0	0	1	1	1	1	0	0	0	0	2	1	1	0	0	0	1	0	0	man	NA	fgen	3.5	2	2
268	1	1	1	1	1	0	0	0	0	0	0	1	1	1	1	0	0	0	0	0	1	1	1	1	0	1	0	0	1	1	0	1	1	1	1	1	0	woman	latinx	fgen	3.2	1	5
269	0	1	1	1	1	0	0	0	0	0	1	1	1	1	1	1	1	1	1	0	1	1	1	1	1	0	0	0	0	0	0	0	1	1	1	1	0	woman	latinx	non.fgen	3.98	2	3
270	1	1	0	1	1	1	0	3	1	1	0	0	0	1	0	0	1	1	1	0	1	1	1	1	0	0	0	0	2	1	1	0	0	0	1	0	0	woman	white	non.fgen	3.65	3	3
271	0	0	0	0	1	1	0	0	0	0	0	0	1	0	0	1	1	1	0	0	0	0	0	0	0	0	0	1	0	0	0	0	0	0	1	0	0	man	white	non.fgen	3.33	1	1
272	1	1	1	1	1	0	0	0	0	0	0	1	0	0	1	1	1	1	0	0	1	1	1	1	1	0	0	0	0	0	0	0	1	0	1	1	0	woman	white	non.fgen	2.5	4	4
273	0	1	1	0	1	0	0	0	0	0	1	1	1	1	0	0	1	1	0	0	1	1	1	1	0	0	0	0	0	0	0	1	1	0	1	0	0	man	asian	non.fgen	3.5	2	5
274	0	1	1	1	1	1	0	2	1	1	1	1	0	1	0	1	1	1	0	0	0	1	1	1	1	1	1	0	1	1	0	0	1	0	1	0	0	man	asian	non.fgen	3.77	3	3
275	1	1	1	0	1	0	0	1	1	0	0	0	1	0	0	1	0	1	0	0	1	1	1	1	1	0	0	0	0	0	0	1	0	0	1	0	0	man	asian	fgen	3.8	4	2
276	1	0	0	1	1	0	0	1	1	0	1	1	0	0	0	0	1	1	0	0	1	1	1	1	1	1	0	0	1	1	0	1	0	0	1	0	0	man	white	non.fgen	3.34	2	2
277	1	1	1	1	1	1	0	1	1	0	0	0	0	1	0	0	1	0	1	0	1	1	1	1	1	0	0	0	1	1	0	0	0	0	1	0	0	man	latinx	fgen	3.2	2	5
278	0	1	1	0	0	0	0	1	1	0	0	0	1	1	0	1	1	1	1	0	0	0	1	0	0	0	0	0	1	1	0	0	0	1	1	1	0	man	white	non.fgen	3.01	3	2
279	1	1	0	1	1	1	0	1	1	0	0	0	0	0	0	1	0	0	0	0	1	1	1	1	0	0	0	0	1	1	0	0	0	0	0	1	0	woman	white	fgen	3.5	2	1
280	1	1	1	0	1	0	0	0	0	0	1	1	0	0	0	1	0	0	0	0	1	1	0	1	1	0	0	0	0	0	0	1	1	0	1	0	0	woman	asian	non.fgen	3.5	3	3
281	0	1	1	0	0	0	0	0	0	0	0	1	0	0	0	1	0	0	0	0	1	1	1	0	0	0	0	0	0	0	0	0	0	0	1	0	0	woman	asian	non.fgen	3.4	2	5
282	1	1	1	0	1	0	0	1	1	0	0	1	1	0	1	0	0	1	0	0	1	1	1	1	0	0	0	0	2	1	1	1	1	1	0	0	0	NA	white	non.fgen	2.5	3	4
283	1	1	1	0	1	0	0	1	1	0	1	0	0	1	1	1	1	1	0	0	1	1	1	0	0	1	0	0	1	1	0	1	1	0	1	1	0	man	asian	non.fgen	3.87	1	3
284	1	1	0	1	1	0	0	0	0	0	1	0	0	1	1	1	1	1	1	0	1	1	1	1	1	1	0	0	0	0	0	0	0	0	1	1	0	woman	NA	non.fgen	2	3	3
285	1	1	1	1	1	0	0	1	1	0	0	0	0	0	0	1	1	1	0	0	1	1	1	1	1	0	0	0	1	1	0	0	1	0	1	1	0	woman	white	non.fgen	3.86	2	3
286	1	1	1	0	0	1	0	1	1	0	0	1	0	0	0	0	0	1	0	0	1	0	0	0	0	0	1	0	0	0	0	0	1	0	1	0	0	woman	white	fgen	3	4	3
287	1	1	1	1	1	0	0	0	0	0	0	1	1	1	0	0	0	1	0	0	1	1	1	1	1	0	0	0	0	0	0	1	1	1	1	0	0	woman	white	non.fgen	3.43	3	3
288	1	1	1	1	1	0	0	0	0	0	0	1	0	0	0	1	0	1	0	0	1	1	0	0	0	0	0	0	0	0	0	0	0	0	1	0	0	man	NA	fgen	3.15	4	2
289	1	1	1	1	1	1	0	0	0	0	1	1	0	0	1	0	0	1	0	0	1	1	1	1	1	1	1	0	0	0	0	1	1	0	1	1	0	woman	latinx	fgen	3.8	2	3
290	1	1	1	1	1	0	0	0	0	0	0	1	0	0	0	1	1	1	0	0	1	1	1	1	1	1	0	0	0	0	0	0	1	0	1	0	0	woman	NA	non.fgen	4	2	2
291	1	1	0	0	1	0	0	1	1	0	0	0	1	1	0	0	0	0	0	0	1	1	0	1	0	0	1	0	1	1	0	1	1	0	0	1	0	man	NA	non.fgen	4	2	2
292	0	1	1	1	1	1	0	2	1	1	1	1	1	1	0	1	1	0	1	0	1	1	1	1	1	1	1	0	2	1	1	1	1	1	1	0	0	woman	white	fgen	3.47	1	5
293	1	1	1	1	1	0	0	2	1	1	1	1	0	1	1	1	1	1	0	0	1	1	1	1	1	1	1	0	2	1	1	1	1	1	1	1	0	woman	asian	non.fgen	3.6	2	4
294	1	0	0	0	1	1	0	0	0	0	0	0	0	1	0	0	0	1	0	0	0	1	0	0	0	0	0	0	0	0	0	0	0	0	1	0	0	woman	asian	non.fgen	3.87	2	3
295	1	1	1	0	1	1	0	2	1	1	0	0	0	1	1	0	0	0	0	0	1	1	0	1	0	1	0	0	1	1	0	1	1	0	1	1	0	man	latinx	fgen	2.84	2	2
296	1	1	1	1	1	1	0	0	0	0	1	1	0	1	0	0	0	0	0	0	1	1	0	1	1	1	1	0	1	1	0	1	1	0	1	0	0	woman	latinx	non.fgen	3.1	2	3
297	1	1	1	1	1	0	0	1	1	0	0	1	1	1	0	1	1	1	0	0	1	1	1	0	1	1	0	0	1	1	0	0	1	0	1	0	0	woman	NA	non.fgen	3.2	3	2
298	1	1	1	1	1	1	0	1	1	0	0	1	1	0	0	0	0	0	0	0	1	1	1	1	1	1	1	0	1	1	0	1	1	0	1	1	0	woman	latinx	non.fgen	NA	1	4
299	1	1	1	1	1	1	0	1	1	0	0	1	0	0	0	0	0	0	0	0	1	1	1	0	0	0	0	0	0	0	0	0	0	0	1	0	0	woman	white	non.fgen	4	3	2
300	1	1	0	1	1	0	0	0	0	0	0	0	1	1	1	0	0	1	0	0	1	1	1	1	0	0	0	0	0	0	0	0	0	0	1	1	0	man	asian	non.fgen	4	1	4
301	1	0	0	1	0	0	0	0	0	0	0	0	0	0	0	0	0	1	0	0	1	1	1	1	1	0	0	0	0	0	0	0	0	0	0	1	0	man	white	non.fgen	3.6	3	2
302	1	1	0	0	1	0	0	0	0	0	1	1	0	0	0	0	0	0	0	0	1	1	1	1	0	0	0	0	0	0	0	1	0	0	1	0	0	woman	latinx	fgen	2.97	2	2
303	1	1	0	1	1	0	0	1	1	0	0	0	1	1	1	1	1	1	0	0	1	1	1	1	1	0	0	0	1	1	0	0	0	0	1	1	0	woman	white	non.fgen	3.7	2	3
304	1	1	1	1	1	1	0	0	0	0	1	1	0	1	1	0	1	1	0	0	1	1	1	1	1	1	1	0	0	0	0	1	1	0	1	1	0	woman	white	non.fgen	3.47	2	4
305	1	1	1	1	1	1	0	0	0	0	1	1	0	1	0	0	0	1	0	0	1	1	1	0	1	1	0	0	0	0	0	1	1	0	1	1	0	woman	white	non.fgen	3.95	2	4
306	1	1	1	0	1	0	0	1	1	0	1	1	0	0	0	0	0	0	0	0	1	1	0	0	0	0	0	0	2	1	1	0	0	0	1	0	0	man	white	fgen	2.8	3	3
307	1	1	1	1	0	0	0	1	1	0	0	1	0	1	0	1	1	1	1	0	1	1	1	1	1	0	0	0	1	1	0	0	1	0	1	0	0	woman	NA	non.fgen	3.59	3	3
308	1	1	1	1	1	0	0	0	0	0	1	1	0	1	0	0	1	0	1	0	1	1	1	1	0	0	0	0	1	1	0	1	0	0	1	0	0	woman	latinx	non.fgen	3.2	3	3
309	1	1	1	1	0	0	0	2	1	1	1	1	0	0	1	0	0	0	0	0	1	1	1	1	0	0	0	0	2	1	1	0	1	0	1	0	0	man	NA	fgen	2.8	1	2
310	1	1	1	1	0	0	0	0	0	0	0	1	0	0	1	1	1	0	0	0	1	1	1	0	1	0	0	0	0	0	0	0	1	0	1	0	0	woman	latinx	non.fgen	3.6	3	3
311	1	1	1	1	0	0	0	0	0	0	0	1	1	0	0	1	1	1	0	0	1	0	1	0	1	0	0	0	1	1	0	0	1	0	1	1	0	woman	white	fgen	4	3	2
312	1	1	1	0	1	1	0	1	1	0	0	1	0	1	1	1	1	0	0	0	1	1	1	1	1	1	0	0	0	0	0	0	1	0	1	0	0	woman	latinx	fgen	2.7	3	2
313	1	1	0	0	1	0	0	0	0	0	1	1	0	1	0	0	1	1	1	0	1	1	1	1	1	1	0	0	0	0	0	1	1	0	1	1	0	woman	latinx	fgen	3.37	3	5
314	1	1	1	1	1	1	0	0	0	0	1	1	0	1	0	0	0	0	0	0	1	1	1	1	1	1	1	0	0	0	0	1	1	0	1	0	0	woman	white	fgen	2.97	3	5
315	1	1	0	1	1	0	0	3	1	1	0	0	0	0	0	0	0	0	0	1	0	1	0	0	0	0	0	0	3	1	1	0	0	0	0	0	1	man	white	non.fgen	3.92	3	2
316	1	1	1	0	1	0	0	1	1	0	1	1	0	1	0	0	1	0	0	0	1	0	0	1	0	0	0	0	1	1	0	1	1	0	1	1	0	woman	latinx	fgen	NA	1	5
317	1	1	1	1	1	0	0	1	1	0	1	1	0	1	0	1	1	0	0	0	1	1	1	1	0	1	0	0	1	1	0	1	1	0	1	1	0	woman	white	non.fgen	3.8	2	2
318	1	1	0	1	1	0	0	3	1	1	1	0	1	0	0	0	1	0	1	0	1	1	1	1	0	1	0	0	3	1	1	1	0	0	0	0	0	woman	white	fgen	3.27	3	4
319	1	1	1	1	1	0	0	1	1	0	0	0	0	0	0	0	0	1	0	0	1	1	0	1	0	0	0	0	1	1	0	0	0	0	0	0	1	man	white	non.fgen	NA	1	1
320	0	0	0	1	1	0	0	0	0	0	0	0	1	1	0	1	1	1	0	0	1	1	1	0	1	0	1	0	1	1	0	0	0	0	1	0	0	woman	white	non.fgen	3.33	4	2
321	1	1	1	1	1	0	0	0	0	0	1	1	0	0	0	1	1	1	1	0	1	1	1	1	1	0	0	0	0	0	0	1	1	0	1	1	0	woman	white	non.fgen	4	2	3
322	1	1	0	1	1	0	0	0	0	0	0	0	1	0	0	1	1	1	1	0	0	1	1	1	0	0	0	0	1	1	0	0	0	0	1	0	0	woman	white	non.fgen	3.1	3	1
323	1	1	1	1	1	1	0	0	0	0	1	1	0	1	0	1	1	1	0	0	1	1	1	1	1	1	1	0	0	0	0	1	0	0	0	0	0	woman	white	fgen	3.7	4	5
324	1	1	0	1	1	1	0	2	1	1	0	0	0	0	0	0	0	0	0	1	1	1	0	1	1	0	0	0	0	0	0	0	0	1	0	0	0	man	asian	fgen	3.45	1	1
325	1	1	1	1	1	1	0	0	0	0	1	1	0	1	0	0	1	1	0	0	1	1	1	1	1	1	1	0	0	0	0	1	1	1	1	1	0	man	latinx	fgen	2.5	3	5
326	1	1	1	1	1	0	0	0	0	0	1	0	1	0	0	1	1	1	0	0	1	1	1	1	1	0	0	0	0	0	0	0	0	1	0	0	0	man	asian	non.fgen	3.99	2	2
327	1	1	1	1	1	1	0	0	0	0	1	0	0	1	0	0	1	1	1	0	1	1	1	1	1	1	1	0	1	1	0	1	1	1	1	1	0	woman	latinx	fgen	3.4	3	2
328	0	1	0	0	1	0	0	1	1	0	0	0	0	0	0	1	1	1	0	0	1	1	1	0	1	0	0	0	0	0	0	0	0	0	0	0	1	woman	white	non.fgen	3.17	3	2
329	1	1	1	1	1	0	0	1	1	0	0	1	0	0	0	0	1	0	0	0	1	1	1	0	1	0	0	0	1	1	0	0	0	0	0	0	1	woman	white	non.fgen	3.92	3	3
330	1	1	1	1	1	1	0	1	1	0	1	1	0	1	1	0	1	1	1	0	1	1	1	1	1	1	0	0	1	1	0	1	1	0	1	0	0	woman	latinx	fgen	3.4	2	4
331	1	1	1	0	0	0	0	0	0	0	0	1	1	0	0	1	1	1	1	0	0	0	0	0	0	0	0	1	1	1	0	1	1	0	1	1	0	woman	latinx	fgen	3.15	4	3
332	1	1	1	1	1	0	0	3	1	1	1	1	1	1	0	0	1	0	1	0	1	1	1	0	1	1	0	0	3	1	1	1	1	0	1	0	0	man	NA	non.fgen	3.78	3	2
333	1	1	1	0	1	0	0	0	0	0	0	1	0	0	1	1	1	1	0	0	1	0	0	0	0	0	0	1	0	0	0	1	1	0	1	1	0	man	white	non.fgen	3.4	4	3
334	1	1	1	1	1	0	0	1	1	0	1	1	1	0	1	0	0	1	0	0	1	1	1	0	0	1	0	0	1	1	0	1	1	0	1	0	0	man	white	non.fgen	3.55	2	3
335	1	1	1	1	0	1	0	0	0	0	1	0	0	1	0	1	0	1	0	0	1	1	1	1	1	0	1	0	0	0	0	1	0	0	1	1	0	woman	white	non.fgen	3.5	1	3
336	1	1	1	1	1	0	0	1	1	0	1	1	0	1	0	1	1	1	0	0	1	1	1	1	1	0	0	0	1	1	0	1	1	0	1	1	0	man	white	fgen	3.6	2	2
337	1	1	1	1	1	0	0	1	1	0	0	1	0	1	1	0	1	1	0	0	1	1	1	1	0	1	0	0	1	1	0	1	1	0	1	1	0	woman	white	fgen	3.8	2	3
338	1	1	0	1	0	0	0	2	1	1	0	0	0	1	0	0	1	1	0	0	1	1	1	1	1	1	1	0	2	1	1	0	1	0	1	0	0	woman	NA	fgen	2.8	4	4
339	1	1	1	0	1	0	0	1	1	0	1	1	0	1	1	0	0	1	0	0	0	0	0	1	0	0	0	0	0	0	0	1	1	0	1	1	0	NA	white	non.fgen	3.1	4	5
340	1	1	1	1	1	0	0	1	1	0	1	1	0	1	1	0	1	0	0	0	1	0	0	1	0	0	0	0	1	1	0	1	1	1	1	1	0	woman	NA	NA	3.98	1	3
341	1	1	1	1	1	0	0	0	0	0	1	1	0	0	0	0	0	0	0	0	1	1	1	1	0	0	0	0	0	0	0	1	1	0	1	0	0	woman	white	non.fgen	4	1	3
342	1	1	1	1	1	0	0	0	0	0	1	1	1	0	0	1	0	0	0	0	1	1	1	1	1	1	0	0	1	1	0	1	1	0	1	0	0	woman	latinx	fgen	4	2	4
343	1	1	1	1	1	0	0	1	1	0	1	1	1	1	0	0	1	1	1	0	0	0	1	1	1	0	0	0	0	0	0	1	1	0	1	1	0	man	asian	non.fgen	3.49	3	5
344	1	1	1	1	1	0	0	1	1	0	1	1	0	1	0	0	1	1	0	0	0	1	1	0	0	1	0	0	1	1	0	0	1	0	1	1	0	woman	NA	non.fgen	3.7	2	3
345	1	1	1	0	1	0	0	1	1	0	1	1	0	1	1	1	1	0	1	0	1	1	0	1	0	1	0	0	0	0	0	1	1	0	1	1	0	woman	white	non.fgen	3.27	2	3
346	1	1	1	0	1	0	0	2	1	1	0	1	1	0	0	1	0	1	0	0	1	1	1	1	0	0	0	0	1	1	0	0	0	0	1	1	0	man	asian	non.fgen	3.6	4	3
347	0	0	0	1	1	1	0	0	0	0	1	1	1	1	0	0	1	1	1	0	0	1	1	1	1	1	0	0	0	0	0	1	1	1	0	0	0	woman	white	non.fgen	2.5	4	3
348	1	1	0	1	1	1	0	2	1	1	0	0	0	1	0	0	0	0	0	0	1	1	1	1	1	0	0	0	2	1	1	0	1	1	0	0	0	man	latinx	fgen	3.25	1	1
349	1	1	1	1	1	0	0	1	1	0	0	1	0	1	0	1	0	1	0	0	1	1	1	0	0	0	0	0	1	1	0	1	0	0	0	0	0	woman	white	NA	4	1	2
350	0	0	1	1	0	0	0	0	0	0	1	1	1	1	0	0	0	1	0	0	1	1	1	1	1	1	0	0	0	0	0	1	0	1	1	1	0	woman	white	non.fgen	3	1	3
351	1	1	1	1	1	0	0	2	1	1	0	1	0	1	0	0	0	1	0	0	1	0	0	0	0	0	0	1	2	1	1	0	0	0	1	0	0	woman	white	non.fgen	4	2	1
352	1	1	1	0	1	1	0	1	1	0	0	0	0	0	0	0	1	0	1	0	1	0	1	0	0	0	0	0	1	1	0	0	0	0	0	1	0	woman	NA	non.fgen	3	4	2
353	1	1	1	0	1	1	0	1	1	0	1	1	1	1	0	1	1	0	0	0	0	1	1	1	1	1	1	0	1	1	0	1	1	0	1	1	0	woman	white	fgen	3.7	1	5
354	1	1	1	0	0	0	0	1	1	0	1	0	0	0	0	0	0	0	0	0	1	1	0	1	0	0	0	0	1	1	0	1	0	0	0	0	0	man	asian	non.fgen	3.61	2	2
355	1	1	0	1	1	0	0	0	0	0	1	0	0	1	0	0	0	0	0	0	1	1	0	1	1	0	0	0	2	1	1	0	0	0	1	0	0	man	white	fgen	3	1	2
356	1	1	1	1	1	1	0	0	0	0	1	1	0	0	0	1	1	1	0	0	1	1	1	1	1	0	0	0	0	0	0	1	1	0	1	0	0	man	white	non.fgen	3.22	4	3
357	1	1	1	1	1	0	0	0	0	0	0	1	0	0	0	1	1	1	1	0	0	0	0	1	1	0	1	0	0	0	0	0	0	0	1	1	0	woman	white	fgen	3.5	4	5
358	1	1	1	1	0	0	0	0	0	0	0	1	0	0	0	1	1	1	0	0	1	1	1	1	0	0	0	0	1	1	0	0	1	0	0	0	0	man	asian	fgen	3	1	4
359	1	1	1	1	0	0	0	0	0	0	0	0	1	0	1	1	1	1	0	0	1	1	1	1	1	1	1	0	0	0	0	0	0	1	0	0	0	man	asian	non.fgen	2.8	2	2
360	1	1	1	1	1	1	0	0	0	0	1	1	0	1	0	1	1	1	0	0	1	1	1	1	1	1	1	0	0	0	0	0	1	0	1	0	0	woman	asian	non.fgen	4	2	3
361	1	1	1	1	1	1	0	0	0	0	1	1	0	0	0	1	1	1	0	0	1	1	1	0	1	0	0	0	0	0	0	1	1	0	1	1	0	woman	white	non.fgen	4	3	4
362	1	1	1	0	1	1	0	0	0	0	1	1	1	1	0	0	0	1	0	0	1	1	0	1	0	1	1	0	1	1	0	1	1	0	1	0	0	woman	white	non.fgen	3.4	2	3
363	1	1	0	1	1	0	0	3	1	1	1	1	0	0	0	1	1	1	1	0	1	1	1	1	1	1	0	0	3	1	1	0	1	0	0	1	0	woman	white	non.fgen	4	2	3
364	1	1	1	0	1	1	0	2	1	1	1	1	0	0	0	0	0	0	0	0	1	1	0	1	0	1	1	0	1	1	0	0	0	0	1	0	0	man	white	non.fgen	3.93	1	2
365	1	1	1	1	1	1	0	1	1	0	1	1	0	1	0	0	0	0	0	0	1	1	1	1	1	1	0	0	2	1	1	0	1	0	1	0	0	woman	white	fgen	3.25	4	1
366	1	1	0	1	1	1	0	1	1	0	0	0	1	0	0	1	1	1	0	0	1	1	0	0	1	0	1	0	1	1	0	0	0	0	1	0	0	woman	asian	non.fgen	3.5	3	3
367	1	1	1	1	1	1	0	1	1	0	1	1	1	0	0	1	1	0	1	0	1	1	1	1	0	1	1	0	0	0	0	1	1	0	1	0	0	woman	latinx	fgen	4	3	3
368	1	1	0	0	1	0	0	1	1	0	0	0	1	0	0	1	1	1	0	0	1	1	1	1	1	0	0	0	1	1	0	0	0	0	1	0	0	man	white	non.fgen	4	1	3
369	1	1	1	1	1	0	0	0	0	0	1	1	0	0	1	0	0	1	0	0	1	1	0	1	1	0	0	0	0	0	0	0	1	0	1	0	0	woman	latinx	fgen	3.4	2	5
370	1	1	0	1	1	1	0	1	1	0	0	0	0	0	0	1	1	0	1	0	1	1	1	1	1	0	0	0	2	1	1	0	0	0	0	0	1	woman	latinx	non.fgen	3	4	3
371	0	1	1	0	0	1	0	0	0	0	1	1	0	0	0	0	0	1	0	0	0	0	0	1	1	1	1	0	1	1	0	0	1	0	1	0	0	woman	white	non.fgen	3.68	2	4
372	1	1	1	0	0	0	0	0	0	0	1	1	0	1	0	0	0	0	0	0	1	1	1	1	0	0	0	0	0	0	0	1	1	0	1	0	0	woman	white	non.fgen	3.9	2	4
373	1	1	1	0	1	0	0	1	1	0	0	0	1	0	0	1	1	0	1	0	0	0	1	1	1	0	0	0	1	1	0	0	0	0	1	1	0	man	white	non.fgen	4	2	2
374	1	1	1	0	1	0	0	1	1	0	0	1	0	0	0	0	0	0	0	0	1	1	0	1	0	0	0	0	1	1	0	1	0	0	0	0	0	woman	white	fgen	3.8	2	4
375	1	1	1	1	1	0	0	1	1	0	1	1	0	1	0	0	0	0	0	0	1	1	1	0	0	1	0	0	0	0	0	1	1	0	1	1	0	woman	latinx	fgen	3.6	1	5
376	1	1	1	1	0	0	0	1	1	0	1	1	0	0	1	0	0	0	0	0	1	1	1	1	0	0	0	0	1	1	0	1	1	0	0	0	0	man	latinx	fgen	3.85	2	4
377	1	1	0	1	1	0	0	0	0	0	0	1	1	0	0	0	0	0	0	0	1	0	1	0	1	0	0	0	0	0	0	0	1	0	0	0	0	woman	NA	non.fgen	2.33	1	4
378	1	1	1	0	1	0	0	0	0	0	0	1	0	0	0	1	0	1	0	0	1	1	1	1	1	0	0	0	1	1	0	0	1	0	1	0	0	woman	white	non.fgen	4	2	3
379	1	1	0	1	1	1	0	1	1	0	1	1	1	0	1	1	1	1	0	0	0	1	0	1	0	0	1	0	3	1	1	1	1	1	1	1	0	woman	white	non.fgen	4	2	3
380	0	1	0	1	1	0	0	0	0	0	1	0	1	1	0	0	0	1	0	0	0	1	0	0	0	0	0	0	1	1	0	0	0	0	0	1	0	man	asian	non.fgen	4	2	2
381	1	1	1	1	1	1	0	2	1	1	0	1	0	0	0	1	1	0	1	0	1	1	1	1	1	0	1	0	2	1	1	0	1	0	0	1	0	woman	NA	non.fgen	4	3	3
382	1	1	0	0	0	1	0	1	1	0	0	0	0	0	0	0	0	0	0	1	1	0	0	1	0	0	0	0	0	0	0	0	0	0	0	0	1	man	asian	non.fgen	3.22	1	1
383	1	1	1	1	1	0	0	1	1	0	0	0	1	0	0	1	1	1	0	0	1	1	0	1	1	0	0	0	1	1	0	0	0	1	1	1	0	woman	white	non.fgen	4	3	2
384	1	1	0	1	1	1	0	3	1	1	1	0	0	1	1	1	0	1	0	0	1	1	1	0	1	1	1	0	2	1	1	0	0	0	1	0	0	man	asian	fgen	3.09	1	3
385	1	1	1	0	1	0	0	1	1	0	0	1	0	0	0	0	1	1	0	0	1	1	1	1	1	1	0	0	0	0	0	0	0	0	0	0	1	woman	asian	fgen	2.8	2	3
386	1	1	1	0	1	0	0	0	0	0	0	1	0	0	0	0	0	0	0	0	1	1	1	1	0	0	0	0	0	0	0	0	1	0	0	0	0	man	asian	non.fgen	2	4	4
387	1	1	1	0	1	0	0	1	1	0	1	1	0	1	1	0	1	0	1	0	1	1	0	1	0	0	0	0	1	1	0	1	1	0	1	0	0	man	white	NA	4	1	3
388	1	1	1	1	1	1	0	1	1	0	1	1	0	0	1	0	1	1	0	0	1	1	0	1	1	1	0	0	1	1	0	1	1	0	1	1	0	woman	white	fgen	3.26	4	4
389	1	1	1	1	1	1	0	0	0	0	1	0	1	1	1	1	1	1	0	0	1	1	1	1	1	0	1	0	1	1	0	1	0	0	1	1	0	woman	white	non.fgen	3.83	1	2
390	1	1	1	1	1	1	0	2	1	1	0	0	0	0	0	1	0	0	0	0	1	0	0	0	0	1	0	0	2	1	1	0	0	0	0	1	0	man	asian	fgen	3.8	3	3
391	1	1	1	1	1	1	0	1	1	0	0	1	0	1	0	1	1	1	1	0	1	1	1	1	1	1	1	0	0	0	0	1	1	0	1	0	0	woman	white	non.fgen	3.2	3	4
392	1	1	1	1	0	0	0	0	0	0	0	1	0	0	0	0	0	1	0	0	1	1	1	1	1	0	0	0	0	0	0	0	1	0	0	0	0	man	NA	fgen	3.6	3	3
393	1	1	1	0	1	0	0	0	0	0	0	0	1	1	0	1	1	1	1	0	1	0	0	1	0	0	0	0	0	0	0	0	0	0	1	1	0	woman	white	non.fgen	3.92	1	2
394	1	1	1	0	1	0	0	0	0	0	1	1	0	1	1	1	1	1	1	0	1	1	1	1	1	0	0	0	0	0	0	1	1	0	1	1	0	woman	white	non.fgen	2.5	3	4
395	1	0	0	1	1	0	0	0	0	0	0	0	1	0	0	0	1	0	1	0	1	1	1	0	0	0	1	0	0	0	0	1	0	0	1	1	0	man	white	fgen	3.79	4	1
396	1	1	0	1	1	0	0	3	1	1	0	0	1	1	0	1	0	0	0	0	1	1	1	0	0	0	0	0	1	1	0	1	0	0	1	0	0	man	white	fgen	3.33	1	3
397	1	1	1	1	1	1	0	1	1	0	1	1	0	1	0	0	0	0	0	0	1	1	1	1	1	1	1	0	1	1	0	1	1	0	1	1	0	woman	white	fgen	3.5	4	4
398	0	0	1	1	1	0	0	0	0	0	1	1	1	0	0	0	0	0	0	0	1	1	1	0	0	0	0	0	0	0	0	0	1	0	1	0	0	woman	white	non.fgen	4	2	3
399	1	1	1	1	1	1	0	0	0	0	1	1	0	0	1	0	0	1	0	0	1	1	1	1	1	1	1	0	0	0	0	1	1	0	1	1	0	man	white	non.fgen	2.6	4	3
400	0	1	1	1	0	0	0	0	0	0	1	1	1	1	1	1	1	1	1	0	1	1	1	1	0	0	0	0	0	0	0	1	1	1	1	1	0	woman	white	non.fgen	3	2	5
401	1	1	1	1	1	1	0	0	0	0	0	0	1	0	0	0	1	1	0	0	1	1	0	1	0	0	1	0	0	0	0	0	1	0	0	1	0	woman	white	fgen	3.5	2	1
402	1	1	1	0	1	0	0	1	1	0	1	1	0	0	0	0	0	0	0	0	1	1	1	1	1	0	0	0	2	1	1	1	0	0	1	0	0	woman	white	non.fgen	4	1	4
403	1	1	1	1	1	1	0	1	1	0	1	1	0	0	0	1	0	1	0	0	1	1	1	1	1	1	1	0	1	1	0	1	1	0	1	0	0	woman	white	fgen	3.78	1	4
404	1	1	1	1	1	0	0	1	1	0	1	1	0	1	0	0	1	1	0	0	1	1	0	1	1	0	0	0	2	1	1	1	1	0	1	0	0	woman	white	non.fgen	3.1	2	4
405	1	1	1	1	1	0	0	1	1	0	1	1	0	0	0	0	1	1	1	0	1	1	1	0	0	0	0	0	1	1	0	0	0	1	0	1	0	man	latinx	fgen	3.7	1	3
406	1	1	1	1	1	1	0	0	0	0	1	1	0	0	0	0	0	0	0	0	1	1	1	0	0	1	0	0	1	1	0	1	1	0	0	0	0	woman	white	non.fgen	3.45	3	5
407	0	1	0	0	0	0	0	1	1	0	1	0	1	0	0	1	1	1	0	0	1	1	1	1	1	1	0	0	1	1	0	1	0	0	0	1	0	man	white	non.fgen	3.6	2	2
408	1	1	1	1	1	0	0	1	1	0	0	0	0	0	0	0	1	0	1	0	1	1	1	1	1	1	0	0	1	1	0	0	0	0	0	1	0	man	asian	fgen	2.7	4	3
409	1	1	0	1	0	0	0	2	1	1	0	0	0	1	0	1	1	1	1	0	1	1	0	0	1	0	0	0	2	1	1	0	0	0	0	1	0	woman	white	non.fgen	4	1	2
410	1	1	1	1	1	1	0	0	0	0	1	1	0	1	0	0	1	0	0	0	1	1	1	1	1	1	0	0	0	0	0	1	1	0	1	0	0	woman	white	fgen	3.8	1	4
411	1	1	1	0	0	1	0	0	0	0	1	1	0	0	0	1	0	0	0	0	1	1	0	1	0	0	1	0	0	0	0	1	1	0	1	0	0	woman	NA	NA	3.5	1	5
412	1	1	0	1	1	0	0	1	1	0	0	0	0	1	0	1	1	1	0	0	1	0	0	0	0	1	0	0	2	1	1	0	0	1	0	0	0	man	white	non.fgen	3.6	1	4
413	1	1	0	0	1	1	0	1	1	0	0	1	0	0	0	1	0	0	0	0	1	0	1	1	0	1	0	0	1	1	0	0	1	0	1	0	0	woman	asian	fgen	4	3	3
414	0	1	1	1	1	1	0	0	0	0	1	1	1	1	1	1	1	1	1	0	0	1	1	1	1	0	1	0	0	0	0	1	1	1	1	1	0	woman	white	non.fgen	4	2	5
415	1	1	0	1	1	0	0	1	1	0	0	0	0	1	0	0	0	1	0	0	1	1	1	1	1	1	0	0	1	1	0	0	1	0	0	0	0	man	white	fgen	2.5	4	3
416	1	1	0	0	1	1	0	2	1	1	0	0	1	1	0	1	1	1	0	0	1	1	1	1	1	0	1	0	1	1	0	1	0	1	1	1	0	man	NA	non.fgen	4	4	2
417	1	1	1	1	0	0	0	2	1	1	1	1	0	1	0	1	1	0	0	0	1	0	0	1	1	1	1	0	2	1	1	1	0	0	1	1	0	woman	asian	non.fgen	4	2	2
